# Supplementary material for: British Society for Rheumatology guideline on management of paediatric, adolescent and adult patients with idiopathic inflammatory myopathy
Source: Rheumatology (Oxford). 2022 Mar 31;61(5):1760–8. doi: 10.1093/rheumatology/keac115 (PMC9398208; doi:10.1093/rheumatology/keac115)
Supplement: keac115_Supplementary_Data [file keac115_supplementary_data.zip]

Archive with 7 entries (6 files):
- keac115-suppl_data/
- keac115-suppl_data/Suppl_fig_S1_-_PRISMA_2020_flow_diagram_-_Final_FL.docx
- keac115-suppl_data/Suppl_fig_S2_-_Image_of_all_recommendations_-_Final.tif
- keac115-suppl_data/Suppl_material_S1_-_Literature_search_terms_-_Final_FL (1).docx
- keac115-suppl_data/Suppl_table_S1_-_Recommendations_and_corresponding_evidence_-_Final_FL.docx
- keac115-suppl_data/Suppl_table_S2_-_Audit_tool_IIM_-_Final_FL.docx
- keac115-suppl_data/Thumbs.db
